# Supplementary material for: Optimization of 3D Printing Parameters of High Viscosity PEEK/30GF Composites
Source: Polymers (Basel). 2024 Sep 14;16(18):2601. doi: 10.3390/polym16182601 (PMC11435271; doi:10.3390/polym16182601)
Supplement: Supplementary file 1 [file polymers-16-02601-s001.zip]

Archive with 1 entries (1 files):
- polymers-3153056-supplementary.pdf
